# Supplementary material for: Endometrial carcinomas with ambiguous histology often harbor TP53 mutations
Source: Virchows Arch. 2024 Sep 5;486(4):697–705. doi: 10.1007/s00428-024-03912-7 (PMC12018639; doi:10.1007/s00428-024-03912-7)
Supplement: Supplementary file 1 — Supplementary file1 (XLSX 19 KB) [file 428_2024_3912_MOESM1_ESM.xlsx]

## Sheet: Mutation list
Tumor #			SYMBOL	CONSEQUENCE	PROTEIN_CHANGE	VARIANT_CLASS	TIER	GENOMIC_CHANGE	GENOME_VERSION	DP_TUMOR	AF_TUMOR	DP_CONTROL	AF_CONTROL
1	EC.0051.E-T	2	PTEN	stop_gained	p.Arg233Ter	SNV	TIER 3	10:g.87957915C>T	grch38	78	0.205	12	0
	EC.0051.E-T	3	PIK3CA	missense_variant	p.Arg38Cys	SNV	TIER 3	3:g.179198937C>T	grch38	55	0.2	7	0
	EC.0051.E-T	5	ARID1A	stop_gained	p.Arg1528Ter	SNV	TIER 3	1:g.26774809C>T	grch38	320	0.172	44	0
	EC.0051.E-T	6	ARID1A	frameshift_variant	p.Asp1850GlyfsTer4	insertion	TIER 3	1:g.26779439T>TG	grch38	179	0.168	16	0
	EC.0051.E-T	7	ERBB2	missense_variant	p.Thr278Met	SNV	TIER 3	17:g.39710413C>T	grch38	306	0.173	35	0
	EC.0051.E-T	9	MTOR	missense_variant	p.Ala622Val	SNV	TIER 3	1:g.11238539G>A	grch38	240	0.171	17	0
	EC.0051.E-T	136	MUC16	missense_variant	p.Ala2525Thr	SNV	TIER 4	19:g.8973566C>T	grch38	136	0.154	27	0
			SYMBOL	CONSEQUENCE	PROTEIN_CHANGE	VARIANT_CLASS	TIER	GENOMIC_CHANGE	GENOME_VERSION	DP_TUMOR	AF_TUMOR	DP_CONTROL	AF_CONTROL
2	EC.0052.E-T	41	MET	missense_variant	p.Thr673Ile	SNV	TIER 3	7:g.116757690C>T	grch38	48	0.062	40	0
	EC.0052.E-T	60	SMAD4	missense_variant	p.Arg515Lys	SNV	TIER 3	18:g.51078352G>A	grch38	53	0.057	46	0
	EC.0052.E-T	63	BRCA2	missense_variant	p.Glu305Lys	SNV	TIER 3	13:g.32332391G>A	grch38	44	0.068	24	0
	EC.0052.E-T	64	BRCA2	missense_variant	p.Asp1476Asn	SNV	TIER 3	13:g.32338781G>A	grch38	44	0.068	25	0
	EC.0052.E-T	210	FAT4	missense_variant	p.Gly1476Arg	SNV	TIER 3	4:g.125320837G>A	grch38	43	0.093	26	0
	EC.0052.E-T	211	FAT4	missense_variant	p.Gly1874Glu	SNV	TIER 3	4:g.125408495G>A	grch38	78	0.051	50	0
	EC.0052.E-T	675	MUC16	inframe_deletion	p.Thr10483_Thr10489del	deletion	TIER 4	19:g.8939488AGTGGTCTTCAGAGCTGTGGTG>A	grch38	58	0.052	27	0
	EC.0052.E-T	679	MUC16	frameshift_variant	p.Ala2925ArgfsTer40	insertion	TIER 4	19:g.8972366C>CAAGCACAGCATCT	grch38	58	0.086	29	0
	EC.0052.E-T	684	MUC16	missense_variant	p.Ser286Leu	SNV	TIER 4	19:g.8980282G>A	grch38	50	0.1	19	0
			SYMBOL	CONSEQUENCE	PROTEIN_CHANGE	VARIANT_CLASS	TIER	GENOMIC_CHANGE	GENOME_VERSION	DP_TUMOR	AF_TUMOR	DP_CONTROL	AF_CONTROL
3	EC.0053.E-T	3	TP53	missense_variant	p.Arg156His	SNV	TIER 3	17:g.7675145C>T	grch38	141	0.156	134	0.007
	EC.0053.E-T	6	ARID1A	frameshift_variant	p.Asn906LysfsTer30	insertion	TIER 3	1:g.26763268C>CA	grch38	48	0.146	44	0.023
	EC.0053.E-T	8	ARID1A	frameshift_variant	p.Pro1326ArgfsTer155	deletion	TIER 3	1:g.26773684AC>A	grch38	64	0.156	51	0
	EC.0053.E-T	16	NRAS	missense_variant	p.Arg68Lys	SNV	TIER 3	1:g.114713887C>T	grch38	31	0.097	28	0
	EC.0053.E-T	33	ERBB2	missense_variant	p.Ala763Val	SNV	TIER 3	17:g.39723991C>T	grch38	79	0.051	46	0
	EC.0053.E-T	46	MET	missense_variant	p.Arg970Cys	SNV	TIER 3	7:g.116771869C>T	grch38	72	0.056	38	0
	EC.0053.E-T	267	FAT4	missense_variant	p.Leu1584Met	SNV	TIER 3	4:g.125321161C>A	grch38	49	0.245	100	0
	EC.0053.E-T	272	FAT1	missense_variant	p.Gly3821Ser	SNV	TIER 3	4:g.186602924C>T	grch38	48	0.062	45	0
	EC.0053.E-T	273	FAT1	missense_variant	p.Val1577Ile	SNV	TIER 3	4:g.186628235C>T	grch38	91	0.242	83	0
	EC.0053.E-T	580	ZFHX3	inframe_deletion	p.Gly3527del	deletion	TIER 3	16:g.72787694AGCC>A	grch38	88	0.307	44	0.068
	EC.0053.E-T	845	MUC16	missense_variant	p.Pro10900Leu	SNV	TIER 4	19:g.8938256G>A	grch38	71	0.07	33	0
	EC.0053.E-T	846	MUC16	missense_variant	p.Val7482Ile	SNV	TIER 4	19:g.8954326C>T	grch38	31	0.097	31	0
	EC.0053.E-T	848	MUC16	missense_variant	p.Gly6924Arg	SNV	TIER 4	19:g.8956000C>T	grch38	66	0.197	27	0
	EC.0053.E-T	849	MUC16	missense_variant	p.Ser5679Asn	SNV	TIER 4	19:g.8959734C>T	grch38	75	0.053	33	0
	EC.0053.E-T	853	MUC16	missense_variant	p.Thr395Ile	SNV	TIER 4	19:g.8979955G>A	grch38	38	0.079	27	0
	EC.0053.E-T	859	PMS2	missense_variant	p.Ile590Val	SNV	TIER 4	7:g.5986997T>C	grch38	37	0.162	28	0
	EC.0053.E-T	860	PMS2	missense_variant	p.Val215Ile	SNV	TIER 4	7:g.5999170C>T	grch38	57	0.053	70	0
			SYMBOL	CONSEQUENCE	PROTEIN_CHANGE	VARIANT_CLASS	TIER	GENOMIC_CHANGE	GENOME_VERSION	DP_TUMOR	AF_TUMOR	DP_CONTROL	AF_CONTROL
4	EC.0054.E-T	1	TP53	missense_variant	p.Arg248Trp	SNV	TIER 2	17:g.7674221G>A	grch38	161	0.882	67	0
			SYMBOL	CONSEQUENCE	PROTEIN_CHANGE	VARIANT_CLASS	TIER	GENOMIC_CHANGE	GENOME_VERSION	DP_TUMOR	AF_TUMOR	DP_CONTROL	AF_CONTROL
5	EC.0055.E-T	1	PIK3CA	missense_variant	p.Met1043Val	SNV	TIER 2	3:g.179234284A>G	grch38	190	0.205	73	0
	EC.0055.E-T	2	PIK3CA	missense_variant	p.Val125Glu	SNV	TIER 3	3:g.179199711T>A	grch38	109	0.183	51	0
	EC.0055.E-T	3	TP53	missense_variant	p.Arg282Gly	SNV	TIER 3	17:g.7673776G>C	grch38	219	0.119	102	0
	EC.0055.E-T	4	TP53	frameshift_variant	p.Gly154ArgfsTer27	insertion	TIER 3	17:g.7675152C>CG	grch38	171	0.228	41	0
	EC.0055.E-T	242	MUC16	missense_variant	p.Arg3679His	SNV	TIER 4	19:g.8965734C>T	grch38	113	0.46	55	0.018
	EC.0055.E-T	1597	CSMD3	missense_variant	p.Gly1076Glu	SNV	TIER 4	8:g.112645192C>T	grch38	92	0.043	42	0
			SYMBOL	CONSEQUENCE	PROTEIN_CHANGE	VARIANT_CLASS	TIER	GENOMIC_CHANGE	GENOME_VERSION	DP_TUMOR	AF_TUMOR	DP_CONTROL	AF_CONTROL
6	EC.0056.E-T	3	PIK3CA	missense_variant	p.Lys111Asn	SNV	TIER 3	3:g.179199158G>T	grch38	89	0.236	49	0
	EC.0056.E-T	4	PIK3CA	missense_variant	p.Asn345Lys	SNV	TIER 3	3:g.179203765T>A	grch38	82	0.5	37	0
	EC.0056.E-T	5	TP53	stop_gained	p.Arg213Ter	SNV	TIER 3	17:g.7674894G>A	grch38	157	0.586	72	0.014
	EC.0056.E-T	7	PPP2R1A	missense_variant	p.Ser256Phe	SNV	TIER 3	19:g.52213070C>T	grch38	386	0.386	65	0
	EC.0056.E-T	65	JAK1	splice_donor_variant		SNV	TIER 3	1:g.64886258C>T	grch38	35	0.086	22	0
	EC.0056.E-T	118	BRCA2	missense_variant, splice_region_variant	p.Gly106Arg	SNV	TIER 3	13:g.32319325G>A	grch38	67	0.06	26	0
	EC.0056.E-T	367	FAT1	missense_variant	p.Met1688Ile	SNV	TIER 3	4:g.186621522C>T	grch38	52	0.058	40	0
	EC.0056.E-T	1080	ATR	missense_variant	p.Val387Ile	SNV	TIER 4	3:g.142562243C>T	grch38	75	0.053	41	0
			SYMBOL	CONSEQUENCE	PROTEIN_CHANGE	VARIANT_CLASS	TIER	GENOMIC_CHANGE	GENOME_VERSION	DP_TUMOR	AF_TUMOR	DP_CONTROL	AF_CONTROL
7	EC.0057.E-T	1	PTEN	missense_variant	p.Arg130Gly	SNV	TIER 3	10:g.87933147C>G	grch38	126	0.262	71	0
	EC.0057.E-T	2	PTEN	frameshift_variant	p.Val166SerfsTer14	insertion	TIER 3	10:g.87933245C>CA	grch38	80	0.2	51	0
	EC.0057.E-T	5	FBXW7	missense_variant	p.Asp705Tyr	SNV	TIER 3	4:g.152322892C>A	grch38	132	0.227	62	0
	EC.0057.E-T	8	ARID1A	frameshift_variant	p.Gln1411SerfsTer70	deletion	TIER 3	1:g.26774454GC>G	grch38	184	0.196	57	0.035
	EC.0057.E-T	9	ARID1A	frameshift_variant	p.Phe2141SerfsTer59	deletion	TIER 3	1:g.26780312AC>A	grch38	328	0.195	85	0.024
	EC.0057.E-T	11	CTNNB1	missense_variant	p.Leu487Arg	SNV	TIER 3	3:g.41233803T>G	grch38	259	0.054	146	0
	EC.0057.E-T	23	JAK1	frameshift_variant	p.Lys860AsnfsTer16	deletion	TIER 3	1:g.64841313GT>G	grch38	105	0.152	44	0.045
	EC.0057.E-T	24	JAK1	frameshift_variant	p.Ile143AspfsTer9	insertion	TIER 3	1:g.64873427C>CT	grch38	114	0.158	56	0.018
	EC.0057.E-T	74	RPL22	missense_variant	p.Gly32Arg	SNV	TIER 3	1:g.6197675C>T	grch38	79	0.051	47	0
	EC.0057.E-T	154	FAT1	frameshift_variant	p.Phe3952LeufsTer31	deletion	TIER 3	4:g.186600144CA>C	grch38	157	0.427	55	0.036
	EC.0057.E-T	415	MUC16	missense_variant	p.Tyr5406His	SNV	TIER 4	19:g.8960554A>G	grch38	335	0.057	147	0
			SYMBOL	CONSEQUENCE	PROTEIN_CHANGE	VARIANT_CLASS	TIER	GENOMIC_CHANGE	GENOME_VERSION	DP_TUMOR	AF_TUMOR	DP_CONTROL	AF_CONTROL
8	EC.0058.E-T	1	PIK3CA	missense_variant	p.Glu542Ala	SNV	TIER 2	3:g.179218295A>C	grch38	101	0.228	22	0
	EC.0058.E-T	2	TP53	missense_variant	p.Ile195Thr	SNV	TIER 3	17:g.7674947A>G	grch38	389	0.334	148	0
			SYMBOL	CONSEQUENCE	PROTEIN_CHANGE	VARIANT_CLASS	TIER	GENOMIC_CHANGE	GENOME_VERSION	DP_TUMOR	AF_TUMOR	DP_CONTROL	AF_CONTROL
9	EC.0059.E-T	1	TP53	stop_gained	p.Arg280Ter	SNV	TIER 3	17:g.7673782T>A	grch38	917	0.616	297	0.003
	EC.0059.E-T	2	TP53	missense_variant	p.Met237Ile	SNV	TIER 3	17:g.7674252C>T	grch38	444	0.284	103	0
	EC.0059.E-T	3	PPP2R1A	splice_acceptor_variant, splice_polypyrimidine_tract_variant, coding_sequence_variant, intron_variant		deletion	TIER 3	19:g.52219681CTCTCCTCAGTGCCCTGAGG>C	grch38	277	0.888	138	0
			SYMBOL	CONSEQUENCE	PROTEIN_CHANGE	VARIANT_CLASS	TIER	GENOMIC_CHANGE	GENOME_VERSION	DP_TUMOR	AF_TUMOR	DP_CONTROL	AF_CONTROL
10	EC.0060.E-T	1	TP53	missense_variant	p.Arg248Trp	SNV	TIER 2	17:g.7674221G>A	grch38	219	0.114	126	0
	EC.0060.E-T	2	PTEN	missense_variant	p.Arg173His	SNV	TIER 3	10:g.87952143G>A	grch38	68	0.088	35	0
	EC.0060.E-T	161	CSMD3	missense_variant	p.Glu2945Asp	SNV	TIER 4	8:g.112291649T>G	grch38	117	0.068	28	0
			SYMBOL	CONSEQUENCE	PROTEIN_CHANGE	VARIANT_CLASS	TIER	GENOMIC_CHANGE	GENOME_VERSION	DP_TUMOR	AF_TUMOR	DP_CONTROL	AF_CONTROL
11	EC.0061.E-T	2	PTEN	missense_variant	p.Arg130Gly	SNV	TIER 3	10:g.87933147C>G	grch38	38	0.789	60	0
	EC.0061.E-T	3	TP53	missense_variant	p.Cys242Gly	SNV	TIER 3	17:g.7674239A>C	grch38	141	0.865	99	0
	EC.0061.E-T	6	ARID1A	frameshift_variant	p.Ser795ThrfsTer38	deletion	TIER 3	1:g.26762283AG>A	grch38	67	0.075	75	0
	EC.0061.E-T	9	MSH2	missense_variant	p.Ala154Thr	SNV	TIER 3	2:g.47410187G>A	grch38	57	0.053	63	0
	EC.0061.E-T	51	FAT4	missense_variant	p.Thr2309Ile	SNV	TIER 3	4:g.125416530C>T	grch38	51	0.059	38	0
	EC.0061.E-T	53	FAT1	missense_variant	p.Glu2647Lys	SNV	TIER 3	4:g.186618647C>T	grch38	44	0.068	41	0
	EC.0061.E-T	139	MUC16	missense_variant	p.Pro11313Leu	SNV	TIER 4	19:g.8937017G>A	grch38	33	0.091	41	0
			SYMBOL	CONSEQUENCE	PROTEIN_CHANGE	VARIANT_CLASS	TIER	GENOMIC_CHANGE	GENOME_VERSION	DP_TUMOR	AF_TUMOR	DP_CONTROL	AF_CONTROL
12	EC.0062.E-T	1	PIK3CA	missense_variant	p.Gly1049Arg	SNV	TIER 3	3:g.179234302G>C	grch38	135	0.119	62	0
	EC.0062.E-T	2	TP53	splice_donor_variant, splice_donor_5th_base_variant, coding_sequence_variant, intron_variant		deletion	TIER 3	17:g.7675035CCAGCCCCAGCTGCTCACCATCGCTATCTGAG>C	grch38	376	0.16	150	0
	EC.0062.E-T	3	TP53	missense_variant	p.His179Arg	SNV	TIER 3	17:g.7675076T>C	grch38	376	0.093	154	0
	EC.0062.E-T	4	PPP2R1A	missense_variant	p.Ser256Tyr	SNV	TIER 3	19:g.52213070C>A	grch38	525	0.248	207	0
			SYMBOL	CONSEQUENCE	PROTEIN_CHANGE	VARIANT_CLASS	TIER	GENOMIC_CHANGE	GENOME_VERSION	DP_TUMOR	AF_TUMOR	DP_CONTROL	AF_CONTROL
13	EC.0063.E-T	1	TP53	missense_variant	p.Arg273Cys	SNV	TIER 2	17:g.7673803G>A	grch38	222	0.356	146	0
	EC.0063.E-T	2	PPP2R1A	missense_variant	p.Pro179Arg	SNV	TIER 3	19:g.52212718C>G	grch38	401	0.339	231	0
	EC.0063.E-T	84	MUC16	missense_variant	p.Pro11624Leu	SNV	TIER 4	19:g.8936084G>A	grch38	208	0.26	57	0
			SYMBOL	CONSEQUENCE	PROTEIN_CHANGE	VARIANT_CLASS	TIER	GENOMIC_CHANGE	GENOME_VERSION	DP_TUMOR	AF_TUMOR	DP_CONTROL	AF_CONTROL
14	EC.0064.E-T	1	TP53	inframe_deletion	p.Ile254_Ile255del	deletion	TIER 3	17:g.7674196GTGATGA>G	grch38	158	0.741	50	0
	EC.0064.E-T	2	PIK3R1	inframe_deletion	p.Arg574del	deletion	TIER 3	5:g.68295298GAGA>G	grch38	111	0.486	21	0
			SYMBOL	CONSEQUENCE	PROTEIN_CHANGE	VARIANT_CLASS	TIER	GENOMIC_CHANGE	GENOME_VERSION	DP_TUMOR	AF_TUMOR	DP_CONTROL	AF_CONTROL
15	EC.0065.E-T	1	FGFR2	missense_variant	p.Ser252Trp	SNV	TIER 2	10:g.121520163G>C	grch38	271	0.103	146	0
	EC.0065.E-T	2	PIK3CA	missense_variant, splice_region_variant	p.Gly118Asp	SNV	TIER 3	3:g.179199690G>A	grch38	93	0.183	42	0
	EC.0065.E-T	3	TP53	missense_variant	p.Cys141Tyr	SNV	TIER 3	17:g.7675190C>T	grch38	368	0.258	189	0
	EC.0065.E-T	4	PPP2R1A	missense_variant	p.Pro179Arg	SNV	TIER 3	19:g.52212718C>G	grch38	334	0.081	224	0
	EC.0065.E-T	5	FGFR2	missense_variant	p.Gln752Arg	SNV	TIER 3	10:g.121483744T>C	grch38	139	0.065	82	0
			SYMBOL	CONSEQUENCE	PROTEIN_CHANGE	VARIANT_CLASS	TIER	GENOMIC_CHANGE	GENOME_VERSION	DP_TUMOR	AF_TUMOR	DP_CONTROL	AF_CONTROL
16	EC.0067.E-T	1	PTEN	missense_variant	p.Arg15Ser	SNV	TIER 3	10:g.87864514A>T	grch38	272	0.316	198	0
	EC.0067.E-T	2	PTEN	frameshift_variant	p.Thr319Ter	deletion	TIER 3	10:g.87961041GTACT>G	grch38	133	0.301	78	0
	EC.0067.E-T	4	TP53	missense_variant	p.Leu257Pro	SNV	TIER 3	17:g.7674193A>G	grch38	106	0.519	108	0
	EC.0067.E-T	5	FBXW7	missense_variant	p.Arg505Cys	SNV	TIER 3	4:g.152326137G>A	grch38	208	0.274	147	0.007
	EC.0067.E-T	9	HNF1B	frameshift_variant	p.Ala373CysfsTer28	insertion	TIER 3	17:g.37710592C>CAACA	grch38	233	0.107	167	0.018
			SYMBOL	CONSEQUENCE	PROTEIN_CHANGE	VARIANT_CLASS	TIER	GENOMIC_CHANGE	GENOME_VERSION	DP_TUMOR	AF_TUMOR	DP_CONTROL	AF_CONTROL
17	EC.0068.E-T	1	TP53	missense_variant	p.Arg248Trp	SNV	TIER 2	17:g.7674221G>A	grch38	59	0.712	110	0
	EC.0068.E-T	2	PPP2R1A	missense_variant	p.Pro179Arg	SNV	TIER 3	19:g.52212718C>G	grch38	135	0.259	200	0
	EC.0068.E-T	10	MTOR	stop_gained	p.Arg1132Ter	SNV	TIER 3	1:g.11212800G>A	grch38	46	0.065	45	0
			SYMBOL	CONSEQUENCE	PROTEIN_CHANGE	VARIANT_CLASS	TIER	GENOMIC_CHANGE	GENOME_VERSION	DP_TUMOR	AF_TUMOR	DP_CONTROL	AF_CONTROL
18	EC.0069.E-T	1	ARID1A	stop_gained	p.Arg750Ter	SNV	TIER 3	1:g.26761470C>T	grch38	258	0.155	10	0
